# Supplementary material for: Maintenance and transformation of representational formats during working memory prioritization
Source: Nat Commun. 2024 Sep 19;15:8234. doi: 10.1038/s41467-024-52541-w (PMC11412997; doi:10.1038/s41467-024-52541-w)
Supplement: Supplementary file 4 — Source Data [file 41467_2024_52541_MOESM4_ESM.xlsx]

## Sheet: Fig 1D
Single-item	Multi-item
0.781144781144781	0.793103448275862
0.897970085470086	0.761030774935113
0.744023569023569	0.759876543209876
0.883333333333333	0.801736111111111
0.779461279461279	0.716666666666667
0.826137751137751	0.723652629906245
0.928105459355459	0.864862192559634
0.780830280830281	0.659371492704826
0.647532097532098	0.633484162895928
0.817171717171717	0.561111111111111
0.965277777777778	0.934523809523810
0.786340048840049	0.780542986425339
0.847853535353535	0.877777777777778
0.785353535353536	0.720982142857143
0.878479853479854	0.935177849697250
0.638804713804714	0.412037037037037
0.975308641975309	0.922291352438411
0.957596801346801	0.961111111111111
0.870538720538721	0.830357142857143
0.618897306397306	0.630751964085297
0.916329966329966	0.950000000000000
0.850505050505051	0.838888888888889
0.681818181818182	0.613274008157212
0.945496632996633	0.955876900259548
0.754208754208754	0.700000000000000
0.514751452251452	0.615327380952381
0.826890701890702	0.761111111111111
0.541711760461760	0.562010258311704
0.629264254264254	0.621869833339367
0.840767797017797	0.745473843513059
0.870923520923521	0.853077493511309
0.829461279461280	0.784777795434080

## Sheet: Fig2E
PFC - mean	0.00146669533629075	0.00105366668354944	0.000687589763587463	0.000294882782600784	5.78283e+07	-0.000151041927036449	-0.000272051098015026	-0.000357864981354650	-0.000555202107199477	-0.000698218263164981	-0.000456873227533040	-0.000197802385573093	-0.000160350030934481	-9.80976e+09	-0.000100690022442756	-0.000182516039331125	-0.000268324868561169	-0.000122745733354005	-9.82483e+09	-0.000211607383054279	-0.000101997713179409	0.000184691927729767	0.000508824464904648	0.000883019589158269	0.00136293682903339	0.00170127655344114	0.00174581738232735	0.00147217747829836	0.00104460074479262	0.000700750597649230	0.000465555333400673	0.000338393122789693	0.000429945672905499	0.000538298987485285	0.000496375516964849	0.000459112125230617	0.000292923656286393	3.59387e+09	-0.000269145324983075	-0.000493949631918177	-0.000657563059248767	-0.000685969481632081	-0.000604758093237474	-0.000452842931479052	-0.000185487790142839	9.52388e+09	0.000328204847980976	0.000261505020078305	8.32452e+09
VVS - mean	8.21739e+09	-1.31481e+09	-7.39666e+09	-7.18803e+09	-0.000152300209626929	-0.000247588316247206	-0.000317396622087381	-0.000346195927076230	-0.000343075635744906	-0.000321742118528439	-0.000322529430551104	-0.000366135129407326	-0.000402091697595477	-0.000428135343332503	-0.000385869130439482	-0.000306846606441719	-0.000174988940540358	-6.66354e+09	-5.08609e+08	-1.24646e+09	-8.54486e+09	-0.000188653399312759	-0.000253137245090844	-0.000352523584076178	-0.000401360436209848	-0.000505425721593171	-0.000651683623609927	-0.000779008074828709	-0.000885267636118108	-0.000961750294739030	-0.000959460573789300	-0.000939735185579114	-0.000997178892213332	-0.00101949454422482	-0.00101092743561909	-0.000923331283906361	-0.000821671749086111	-0.000751125070886089	-0.000748981492244411	-0.000756659719032062	-0.000745780856805481	-0.000708204085428381	-0.000707585386948586	-0.000711879346881099	-0.000702010826367764	-0.000646903446850264	-0.000555224092155567	-0.000402751556219174	-0.000298862926999318
PFC - S.E.	0.00431659871102731	0.00429427490542642	0.00442942185027307	0.00454239662796811	0.00458102768278453	0.00462192734170384	0.00466035302046242	0.00463867938709873	0.00459694464426574	0.00450892339426867	0.00445547227490987	0.00430713124741567	0.00419792888344539	0.00409254763540794	0.00399703910868079	0.00382266729670058	0.00369054030651121	0.00364196661128110	0.00366934203088472	0.00368516112419864	0.00371037351635829	0.00377344090990793	0.00386042708021920	0.00396359503743803	0.00407561787787845	0.00414486221699119	0.00424280825592499	0.00426556117773370	0.00423752920481210	0.00426608558649432	0.00415039273620266	0.00402174504456852	0.00395645767690071	0.00400122180411483	0.00401723254975302	0.00404542495212007	0.00396782034165484	0.00372263978382314	0.00346632888169837	0.00328543270130154	0.00313576100420175	0.00304570297417777	0.00295885648048873	0.00285600397686062	0.00283951067260584	0.00284705630706612	0.00293264455182289	0.00299008521374458	0.00305933537929607
VVS - S.E.	0.00194177932391738	0.00192303744846844	0.00190865735630652	0.00190421618710005	0.00192085409198134	0.00194499996147276	0.00196245703548472	0.00196032007168814	0.00194849606544615	0.00192172982092040	0.00188390747947064	0.00184158591192075	0.00179775813283765	0.00175985510236370	0.00171680762899344	0.00167247210450366	0.00164988477650377	0.00164459708671408	0.00164550162338516	0.00165603310724932	0.00166565649857518	0.00167244728396680	0.00166145484388992	0.00165251990646062	0.00164658329993360	0.00165007314685122	0.00163937208796116	0.00161438624963082	0.00157605901705686	0.00153666556828509	0.00150891328670242	0.00150820344626636	0.00153325588836277	0.00156028160867320	0.00159005026225949	0.00162723087494683	0.00165092618336917	0.00165603595273403	0.00166842406684930	0.00169633923364409	0.00172830228340170	0.00174342300326629	0.00170675657058982	0.00166234594023042	0.00164158749934166	0.00161912971500781	0.00162660737093837	0.00162868164532486	0.00163241847826170
[truncated: 102 more columns]

## Sheet: Fig3C
Within-category	0.44242716	0.55904132	0.58723283	0.59764916	0.61490560	0.70683712	0.72308260	0.83080089
Between-category	0.32759133	0.33039284	0.26865619	0.28221488	0.29822347	0.19711709	0.17827594	0.36700958
CCI	0.11483581	0.22864850	0.31857663	0.31543428	0.31668210	0.50972003	0.54480666	0.46379137

## Sheet: Fig4A
	1-2	2-3	3-4	4-5	5-6	6-7	7-8
Layer 1	0.827772278127345	0.955396450077340	0.950420804003154	0.972174036825512	0.978093913677970	0.984825675159447	0.993526625940178
Layer 2	0.898786720206797	0.970055876281286	0.973911364197522	0.981408191701323	0.983223709500749	0.992321061424881	0.988093663679378
Layer 3	0.958439675742792	0.984307081456006	0.985800571205396	0.988020215705234	0.987685627673997	0.992054438819137	0.996366532040901
Layer 4	0.967452403603375	0.976241576133517	0.982027424309951	0.985091236312611	0.989989349821937	0.992808802672779	0.995240779887190
Layer 5	0.937484397742599	0.973435210203128	0.981029514976601	0.987484376913891	0.992535026893730	0.993516056858823	0.993789330584867
Layer 6	0.933956971168541	0.966020117794078	0.980696033842398	0.985079610106719	0.990362652199086	0.992425826037195	0.994153844870415
Layer 7	0.945110067844727	0.956038344319864	0.977328510068281	0.987763839741630	0.991161083105997	0.993773646838529	0.993786001237680

## Sheet: Fig4B
		x	y
Layer 1	1st	0.342693924699300	0.234210979319716
Layer 1	last	0.178050971156880	-0.0794618384087175
Layer 2	1st	0.0595632257757254	0.186425381917350
Layer 2	last	0.00944973240798261	-0.0954687153567602
Layer 3	1st	0.0905139019117046	0.0916820730332091
Layer 3	last	-0.00910929544997498	-0.0280750257524104
Layer 4	1st	0.0234321351468563	-0.0106945559202784
Layer 4	last	0.0148171816549922	-0.0492772570695571
Layer 5	1st	-0.0671924383375255	-0.140066630894195
Layer 5	last	-0.0266595212875923	-0.108302432011567
Layer 6	1st	-0.150947613149878	-0.203528053201438
Layer 6	last	0.0441131278227385	0.0351359976805025
Layer 7	1st	-0.200565209992923	-0.255527120307624
Layer 7	last	0.0642872504191138	0.0504998241943703

## Sheet: Fig4D
	Layer 1	Layer 2	Layer 3	Layer 4	Layer 5	Layer 6	Layer 7
Within-category	0.582208398445337	0.532914330131157	0.533337374622814	0.552377031172096	0.557529488341080	0.595624924776670	0.526553137416949
Between-category	0.502460934745046	0.441074321615694	0.405316100175717	0.369164860711433	0.304657164296574	0.224855930505707	0.124913769347216
CCI	0.0797474637002904	0.0918400085154629	0.128021274447097	0.183212170460664	0.252872324044506	0.370768994270963	0.401639368069733

## Sheet: Fig 5A
	1-2	2-3	3-4	4-5
Layer 1	0.982326975749937	0.967870646216497	0.981722105752477	0.988414010284653
Layer 2	NaN	0.956996442148365	0.922713297205462	0.971657927418836
Layer 3	NaN	NaN	0.922376662009819	0.864789527992325
Layer 4	NaN	NaN	NaN	0.778576402845513

## Sheet: Fig5B
		x	y
Layer 1	1st	0.683922887886440	0.605354449214570
Layer 1	last	-0.00371268432321895	-0.0598263558351976
Layer 2	1st	0.0828876234805719	-0.145668892130525
Layer 2	last	-0.0926542309173321	-0.164729673653061
Layer 3	1st	-0.265391601497258	-0.520216543656975
Layer 3	last	-0.126964200695915	-0.133174689092612
Layer 4	1st	-0.409842242178813	-0.0310456811180124
Layer 4	last	0.164986207913815	0.416075626603522

## Sheet: Fig5D
	Layer 1	Layer 2	Layer 3	Layer 4
Within-category	0.699459197111587	0.647094603251570	0.752431234679144	0.600522453339592
Between-category	0.674363358608777	0.561699544374447	0.619841849027256	0.178422173632793
CCI	0.0250958385028097	0.0853950588771229	0.132589385651888	0.422100279706799
